# Supplementary material for: Aerosols and hydrocarbons in the atmosphere of a white dwarf planet
Source: Nature. 2026 Jul 1;655(8121):76–80. doi: 10.1038/s41586-026-10514-7 (PMC13322981; doi:10.1038/s41586-026-10514-7)
Supplement: Supplementary file 2 — Source Data Fig. 1 [file 41586_2026_10514_MOESM2_ESM.xlsx]

## Sheet: Source_Data_Fig_1
Time (minutes)	Relative Flux (0.55-1.71 μm)	Error on Relative Flux (0.55-1.71 μm)	Relative Flux (4.19-4.96 μm)	Error on Relative Flux (4.19-4.96 μm)
-15.0789	1.00011	0.000526283	1.00619	0.00281386
-14.5674	0.999579	0.000526283	1.00412	0.00281386
-14.0559	0.999828	0.000526283	0.996976	0.00281386
-13.5444	0.999475	0.000526283	0.998743	0.00281386
-13.0329	1.00073	0.000526283	0.997988	0.00281386
-12.5214	0.999723	0.000526283	0.998601	0.00281386
-12.0099	1.00001	0.000526283	0.992991	0.00281386
-11.4985	1.00007	0.000526283	0.994015	0.00281386
-10.987	1.00039	0.000526283	0.998705	0.00281386
-10.4755	0.999834	0.000526283	1.00031	0.00281386
-9.96398	0.999107	0.000526283	0.997681	0.00281386
-9.45249	0.999558	0.000526283	1.00122	0.00281386
-8.941	1.00026	0.000526283	0.996248	0.00281386
-8.42951	1.00125	0.000526283	1.00017	0.00281386
-7.91802	0.999618	0.000526283	1.00568	0.00281386
-7.40653	1.00006	0.000526283	1.00116	0.00281386
-6.89503	1.0003	0.000526283	1.0034	0.00281386
-6.38354	0.999255	0.000526283	0.995675	0.00281386
-5.87205	1.00014	0.000526283	1.00346	0.00281386
-5.36056	1.00013	0.000526283	1.00594	0.00281386
-4.84907	0.999372	0.000526283	0.99735	0.00281386
-4.33758	1.00042	0.000526283	1.0065	0.00281386
-3.82609	0.984298	0.000526283	0.985881	0.00281386
-3.3146	0.90046	0.000526283	0.900489	0.00281386
-2.80311	0.791805	0.000526283	0.796522	0.00281386
-2.29161	0.684377	0.000526283	0.698477	0.00281386
-1.78012	0.591292	0.000526283	0.606891	0.00281386
-1.26863	0.517523	0.000526283	0.541874	0.00281386
-0.757141	0.468281	0.000526283	0.48961	0.00281386
-0.24565	0.444058	0.000526283	0.47228	0.00281386
0.265841	0.443825	0.000526283	0.471998	0.00281386
0.777332	0.469975	0.000526283	0.496455	0.00281386
1.28882	0.518825	0.000526283	0.541861	0.00281386
1.80031	0.593986	0.000526283	0.610933	0.00281386
2.31181	0.688043	0.000526283	0.702816	0.00281386
2.8233	0.796149	0.000526283	0.800265	0.00281386
3.33479	0.905676	0.000526283	0.90511	0.00281386
3.84628	0.987034	0.000526283	0.988831	0.00281386
4.35777	0.999711	0.000526283	0.996626	0.00281386
4.86926	0.999996	0.000526283	0.998999	0.00281386
5.38075	1.00016	0.000526283	1.00093	0.00281386
5.89224	1.0006	0.000526283	0.998592	0.00281386
6.40373	0.999773	0.000526283	0.995237	0.00281386
6.91523	0.999866	0.000526283	1.00213	0.00281386
7.42672	1.00089	0.000526283	1.00041	0.00281386
7.93821	0.999378	0.000526283	0.997564	0.00281386
8.4497	0.99912	0.000526283	1.00589	0.00281386
8.96119	1.00006	0.000526283	0.998425	0.00281386
9.47268	0.999485	0.000526283	0.999703	0.00281386
9.98417	1.00015	0.000526283	1.00698	0.00281386
10.4957	1.00064	0.000526283	1.00182	0.00281386
11.0072	0.999392	0.000526283	1.00176	0.00281386
11.5186	1.00019	0.000526283	0.999603	0.00281386
12.0301	1.00019	0.000526283	1.00008	0.00281386
12.5416	1.00041	0.000526283	1.00655	0.00281386
13.0531	0.997822	0.000526283	0.998695	0.00281386
13.5646	1.0007	0.000526283	1.00231	0.00281386
14.0761	0.999545	0.000526283	0.996974	0.00281386
14.5876	1.00002	0.000526283	1.0011	0.00281386
15.0991	1.00047	0.000526283	0.994034	0.00281386
