# Supplementary material for: Aerosols and hydrocarbons in the atmosphere of a white dwarf planet
Source: Nature. 2026 Jul 1;655(8121):76–80. doi: 10.1038/s41586-026-10514-7 (PMC13322981; doi:10.1038/s41586-026-10514-7)
Supplement: Supplementary file 3 — Source Data Fig. 2 [file 41586_2026_10514_MOESM3_ESM.xlsx]

## Sheet: FIREFLy
Central Wavelength (μm)	Bin Half Width (μm)	Transit Depth	Error on Transit Depth
0.557678	0.00513	0.564043	0.00328325
0.568323	0.00542	0.559757	0.00237463
0.579589	0.005738	0.558272	0.0022677
0.591508	0.006082	0.559034	0.00220377
0.604167	0.006454	0.559036	0.00174183
0.617609	0.006864	0.557995	0.00172538
0.631943	0.007322	0.558442	0.00162706
0.647233	0.007816	0.558895	0.00136349
0.663593	0.00837	0.559195	0.00127861
0.681118	0.008966	0.55874	0.00116571
0.699936	0.009636	0.558209	0.00101773
0.720174	0.010376	0.558116	0.000987744
0.741987	0.011188	0.559072	0.000890693
0.765537	0.012086	0.55857	0.000913059
0.791007	0.013072	0.559374	0.000830061
0.818579	0.014158	0.557455	0.000871018
0.848445	0.015336	0.558836	0.00081223
0.880797	0.016614	0.558811	0.000766292
0.915823	0.017976	0.558235	0.000756116
0.953676	0.01941	0.558291	0.000733142
0.994468	0.020894	0.558667	0.000697391
1.03825	0.022388	0.557101	0.000668116
1.08499	0.023854	0.558687	0.000618909
1.13458	0.025244	0.556866	0.000634306
1.18679	0.02651	0.558264	0.000565331
1.24131	0.02761	0.556753	0.000584536
1.29779	0.028518	0.557551	0.000583865
1.3558	0.029214	0.557357	0.000572387
1.41492	0.029704	0.55622	0.00066369
1.47476	0.029996	0.557375	0.000661084
1.53495	0.030116	0.55649	0.000658572
1.59517	0.030086	0.558532	0.000724196
1.65517	0.029936	0.557384	0.000698732
1.71473	0.02969	0.558786	0.000733115
1.77369	0.02937	0.557391	0.000798915
1.83195	0.028996	0.558562	0.000980693
1.8894	0.028588	0.557314	0.00087996
1.946	0.028154	0.557978	0.00100498
2.00171	0.027706	0.557148	0.000912515
2.05652	0.027252	0.554522	0.00103777
2.11041	0.026794	0.558355	0.00108727
2.1634	0.026342	0.557784	0.00109114
2.21549	0.025898	0.556929	0.00114608
2.2667	0.025462	0.55673	0.00117546
2.31706	0.025036	0.559108	0.00114973
2.36658	0.024622	0.558939	0.00117591
2.41528	0.02422	0.556333	0.00110338
2.4632	0.023832	0.55691	0.00133051
2.51036	0.023454	0.556509	0.00126162
2.55678	0.02309	0.559178	0.00131753
2.60249	0.022738	0.557146	0.00145364
2.64751	0.022398	0.555908	0.00141101
2.69186	0.022068	0.5567	0.00140072
2.73557	0.02175	0.556575	0.0015156
2.77866	0.021444	0.55784	0.00165648
2.82115	0.021146	0.55542	0.001644
2.86306	0.020862	0.559685	0.00171687
2.90441	0.020584	0.554197	0.00157073
2.94522	0.020314	0.556592	0.00184807
2.9855	0.020056	0.55688	0.00182698
3.02527	0.019804	0.558597	0.0019952
3.06456	0.019562	0.558353	0.00184082
3.10337	0.019326	0.555703	0.00180415
3.14171	0.019098	0.556934	0.00207138
3.17961	0.018878	0.553683	0.0020265
3.21708	0.018662	0.559749	0.00223236
3.25413	0.018454	0.558572	0.00212537
3.29076	0.018252	0.557458	0.00208789
3.327	0.018056	0.557681	0.00193025
3.36286	0.017864	0.559442	0.00218329
3.39834	0.01768	0.559644	0.00218899
3.43345	0.017498	0.562051	0.00228553
3.46821	0.017322	0.560816	0.00216009
3.50263	0.01715	0.558365	0.00217836
3.53671	0.016986	0.559514	0.00217434
3.57046	0.016824	0.556485	0.00252517
3.6039	0.016664	0.55907	0.00255723
3.63702	0.01651	0.555786	0.0026459
3.66984	0.01636	0.556952	0.00258571
3.70236	0.016214	0.556513	0.0027817
3.7346	0.01607	0.551807	0.00247037
3.76655	0.01593	0.552934	0.0027951
3.79823	0.015794	0.554215	0.00280829
3.82964	0.015662	0.55577	0.0027193
3.86078	0.01553	0.551465	0.00286939
3.89167	0.015402	0.553549	0.00295584
3.92231	0.015278	0.558093	0.00290007
3.9527	0.015156	0.552836	0.00295406
3.98285	0.015038	0.548048	0.00297332
4.01277	0.01492	0.554257	0.00289508
4.04246	0.014806	0.547597	0.00300978
4.07192	0.014692	0.550237	0.00296215
4.10116	0.014584	0.550627	0.00331
4.13018	0.014476	0.552185	0.00293885
4.15899	0.01437	0.54798	0.00315402
4.18759	0.014268	0.545284	0.00338554
4.21599	0.014166	0.547422	0.00344333
4.24419	0.014066	0.545258	0.00348069
4.27219	0.01397	0.549816	0.0036734
4.3	0.013872	0.543631	0.00379317
4.32762	0.013778	0.548779	0.0038581
4.35506	0.013686	0.543772	0.00351601
4.38231	0.013596	0.549606	0.0039537
4.40939	0.013506	0.546355	0.00379212
4.43628	0.01342	0.544096	0.0041954
4.46301	0.013334	0.542509	0.00393061
4.48956	0.01325	0.540795	0.00415881
4.51595	0.013166	0.544085	0.00407663
4.54218	0.013084	0.549786	0.00454355
4.56824	0.013004	0.534404	0.00417469
4.59414	0.012926	0.53772	0.00435393
4.61989	0.012848	0.541495	0.00399332
4.64549	0.012772	0.535006	0.00449465
4.67093	0.012696	0.536804	0.00467783
4.69622	0.012624	0.537048	0.00456859
4.72137	0.01255	0.534793	0.00458409
4.74638	0.012478	0.525559	0.00455478
4.77124	0.012408	0.532771	0.00463082
4.79596	0.012338	0.524809	0.00489902
4.82055	0.01227	0.528439	0.00483527
4.84499	0.012202	0.531035	0.00474648
4.86931	0.012134	0.527325	0.0048921
4.89349	0.01207	0.522216	0.00528652
4.91755	0.012006	0.522603	0.00520161
4.94147	0.011942	0.521788	0.00526157
4.96527	0.01188	0.530263	0.00534052
4.98895	0.011816	0.513818	0.00566454
