# Supplementary material for: Aerosols and hydrocarbons in the atmosphere of a white dwarf planet
Source: Nature. 2026 Jul 1;655(8121):76–80. doi: 10.1038/s41586-026-10514-7 (PMC13322981; doi:10.1038/s41586-026-10514-7)
Supplement: Supplementary file 4 — Source Data Extended Data Fig. 2 [file 41586_2026_10514_MOESM4_ESM.xlsx]

## Sheet: FIREFLy
Central Wavelength (μm)	Bin Half Width (μm)	Transit Depth	Error on Transit Depth
0.557678	0.00513	0.564043	0.00328325
0.568323	0.00542	0.559757	0.00237463
0.579589	0.005738	0.558272	0.0022677
0.591508	0.006082	0.559034	0.00220377
0.604167	0.006454	0.559036	0.00174183
0.617609	0.006864	0.557995	0.00172538
0.631943	0.007322	0.558442	0.00162706
0.647233	0.007816	0.558895	0.00136349
0.663593	0.00837	0.559195	0.00127861
0.681118	0.008966	0.55874	0.00116571
0.699936	0.009636	0.558209	0.00101773
0.720174	0.010376	0.558116	0.000987744
0.741987	0.011188	0.559072	0.000890693
0.765537	0.012086	0.55857	0.000913059
0.791007	0.013072	0.559374	0.000830061
0.818579	0.014158	0.557455	0.000871018
0.848445	0.015336	0.558836	0.00081223
0.880797	0.016614	0.558811	0.000766292
0.915823	0.017976	0.558235	0.000756116
0.953676	0.01941	0.558291	0.000733142
0.994468	0.020894	0.558667	0.000697391
1.03825	0.022388	0.557101	0.000668116
1.08499	0.023854	0.558687	0.000618909
1.13458	0.025244	0.556866	0.000634306
1.18679	0.02651	0.558264	0.000565331
1.24131	0.02761	0.556753	0.000584536
1.29779	0.028518	0.557551	0.000583865
1.3558	0.029214	0.557357	0.000572387
1.41492	0.029704	0.55622	0.00066369
1.47476	0.029996	0.557375	0.000661084
1.53495	0.030116	0.55649	0.000658572
1.59517	0.030086	0.558532	0.000724196
1.65517	0.029936	0.557384	0.000698732
1.71473	0.02969	0.558786	0.000733115
1.77369	0.02937	0.557391	0.000798915
1.83195	0.028996	0.558562	0.000980693
1.8894	0.028588	0.557314	0.00087996
1.946	0.028154	0.557978	0.00100498
2.00171	0.027706	0.557148	0.000912515
2.05652	0.027252	0.554522	0.00103777
2.11041	0.026794	0.558355	0.00108727
2.1634	0.026342	0.557784	0.00109114
2.21549	0.025898	0.556929	0.00114608
2.2667	0.025462	0.55673	0.00117546
2.31706	0.025036	0.559108	0.00114973
2.36658	0.024622	0.558939	0.00117591
2.41528	0.02422	0.556333	0.00110338
2.4632	0.023832	0.55691	0.00133051
2.51036	0.023454	0.556509	0.00126162
2.55678	0.02309	0.559178	0.00131753
2.60249	0.022738	0.557146	0.00145364
2.64751	0.022398	0.555908	0.00141101
2.69186	0.022068	0.5567	0.00140072
2.73557	0.02175	0.556575	0.0015156
2.77866	0.021444	0.55784	0.00165648
2.82115	0.021146	0.55542	0.001644
2.86306	0.020862	0.559685	0.00171687
2.90441	0.020584	0.554197	0.00157073
2.94522	0.020314	0.556592	0.00184807
2.9855	0.020056	0.55688	0.00182698
3.02527	0.019804	0.558597	0.0019952
3.06456	0.019562	0.558353	0.00184082
3.10337	0.019326	0.555703	0.00180415
3.14171	0.019098	0.556934	0.00207138
3.17961	0.018878	0.553683	0.0020265
3.21708	0.018662	0.559749	0.00223236
3.25413	0.018454	0.558572	0.00212537
3.29076	0.018252	0.557458	0.00208789
3.327	0.018056	0.557681	0.00193025
3.36286	0.017864	0.559442	0.00218329
3.39834	0.01768	0.559644	0.00218899
3.43345	0.017498	0.562051	0.00228553
3.46821	0.017322	0.560816	0.00216009
3.50263	0.01715	0.558365	0.00217836
3.53671	0.016986	0.559514	0.00217434
3.57046	0.016824	0.556485	0.00252517
3.6039	0.016664	0.55907	0.00255723
3.63702	0.01651	0.555786	0.0026459
3.66984	0.01636	0.556952	0.00258571
3.70236	0.016214	0.556513	0.0027817
3.7346	0.01607	0.551807	0.00247037
3.76655	0.01593	0.552934	0.0027951
3.79823	0.015794	0.554215	0.00280829
3.82964	0.015662	0.55577	0.0027193
3.86078	0.01553	0.551465	0.00286939
3.89167	0.015402	0.553549	0.00295584
3.92231	0.015278	0.558093	0.00290007
3.9527	0.015156	0.552836	0.00295406
3.98285	0.015038	0.548048	0.00297332
4.01277	0.01492	0.554257	0.00289508
4.04246	0.014806	0.547597	0.00300978
4.07192	0.014692	0.550237	0.00296215
4.10116	0.014584	0.550627	0.00331
4.13018	0.014476	0.552185	0.00293885
4.15899	0.01437	0.54798	0.00315402
4.18759	0.014268	0.545284	0.00338554
4.21599	0.014166	0.547422	0.00344333
4.24419	0.014066	0.545258	0.00348069
4.27219	0.01397	0.549816	0.0036734
4.3	0.013872	0.543631	0.00379317
4.32762	0.013778	0.548779	0.0038581
4.35506	0.013686	0.543772	0.00351601
4.38231	0.013596	0.549606	0.0039537
4.40939	0.013506	0.546355	0.00379212
4.43628	0.01342	0.544096	0.0041954
4.46301	0.013334	0.542509	0.00393061
4.48956	0.01325	0.540795	0.00415881
4.51595	0.013166	0.544085	0.00407663
4.54218	0.013084	0.549786	0.00454355
4.56824	0.013004	0.534404	0.00417469
4.59414	0.012926	0.53772	0.00435393
4.61989	0.012848	0.541495	0.00399332
4.64549	0.012772	0.535006	0.00449465
4.67093	0.012696	0.536804	0.00467783
4.69622	0.012624	0.537048	0.00456859
4.72137	0.01255	0.534793	0.00458409
4.74638	0.012478	0.525559	0.00455478
4.77124	0.012408	0.532771	0.00463082
4.79596	0.012338	0.524809	0.00489902
4.82055	0.01227	0.528439	0.00483527
4.84499	0.012202	0.531035	0.00474648
4.86931	0.012134	0.527325	0.0048921
4.89349	0.01207	0.522216	0.00528652
4.91755	0.012006	0.522603	0.00520161
4.94147	0.011942	0.521788	0.00526157
4.96527	0.01188	0.530263	0.00534052
4.98895	0.011816	0.513818	0.00566454

## Sheet: Juniper
Central Wavelength (μm)	Bin Half Width (μm)	Transit Depth	Error on Transit Depth
0.556	0.0055	0.562722	0.00321259
0.567	0.0055	0.5592	0.00241638
0.578	0.006	0.557633	0.00230888
0.59	0.006	0.558003	0.00223419
0.602	0.007	0.556597	0.00342212
0.616	0.007	0.556654	0.0016865
0.63	0.0075	0.557719	0.00163087
0.645	0.008	0.559013	0.00139793
0.661	0.0085	0.55831	0.00133615
0.678	0.0095	0.558168	0.00117799
0.697	0.01	0.557862	0.00104217
0.717	0.011	0.557274	0.00104604
0.739	0.0115	0.55829	0.000887152
0.762	0.0125	0.557923	0.000936287
0.787	0.0135	0.559054	0.000872431
0.814	0.015	0.556813	0.000879596
0.844	0.016	0.558116	0.000834865
0.876	0.0175	0.557879	0.000778754
0.911	0.0185	0.557549	0.000755174
0.948	0.02	0.557505	0.000723923
0.988	0.022	0.557827	0.000687551
1.032	0.023	0.555927	0.000691474
1.078	0.0245	0.557927	0.000617388
1.127	0.026	0.55621	0.00064936
1.179	0.027	0.557595	0.000521094
1.233	0.028	0.55464	0.000610517
1.289	0.029	0.557015	0.000574057
1.347	0.0295	0.556762	0.000565138
1.406	0.03	0.555459	0.000664705
1.466	0.03	0.556617	0.000658909
1.526	0.03	0.555772	0.000675535
1.586	0.03	0.557415	0.000709258
1.646	0.03	0.556464	0.000767354
1.706	0.0295	0.556961	0.000754569
1.765	0.0295	0.556427	0.000804352
1.824	0.0285	0.557966	0.00095478
1.881	0.0285	0.556152	0.000927479
1.938	0.028	0.557467	0.000987983
1.994	0.0275	0.556085	0.000973412
2.049	0.027	0.554074	0.00101374
2.103	0.0265	0.557439	0.00111491
2.156	0.026	0.557154	0.00108878
2.208	0.0255	0.553849	0.0013085
2.259	0.0255	0.555511	0.00124967
2.31	0.0245	0.558446	0.00116457
2.359	0.0245	0.558505	0.00114543
2.408	0.024	0.555223	0.00107235
2.456	0.0235	0.555768	0.00133385
2.503	0.0235	0.555142	0.00125289
2.55	0.023	0.558001	0.00134638
2.596	0.0225	0.555919	0.00148182
2.641	0.022	0.555157	0.00145894
2.685	0.022	0.557099	0.00152443
2.729	0.0215	0.552308	0.0018095
2.772	0.0215	0.557158	0.00165327
2.815	0.021	0.554462	0.00164274
2.857	0.0205	0.558429	0.00165757
2.898	0.0205	0.552632	0.00162698
2.939	0.0205	0.55581	0.00186968
2.98	0.0195	0.556557	0.0019104
3.019	0.02	0.558362	0.00193501
3.059	0.0195	0.556613	0.00181407
3.098	0.019	0.555537	0.0018308
3.136	0.019	0.557193	0.00194603
3.174	0.019	0.553248	0.00197463
3.212	0.0185	0.559318	0.00223651
3.249	0.018	0.555529	0.00220844
3.285	0.0185	0.556069	0.0020642
3.322	0.018	0.556715	0.00224015
3.358	0.0175	0.558573	0.0021008
3.393	0.0175	0.558719	0.0021856
3.428	0.0175	0.560666	0.00228409
3.463	0.0175	0.559137	0.00213068
3.498	0.017	0.558101	0.00221377
3.532	0.017	0.557612	0.0022164
3.566	0.0165	0.555637	0.00241256
3.599	0.0165	0.557666	0.00265712
3.632	0.0165	0.554627	0.00254988
3.665	0.0165	0.555565	0.00272769
3.698	0.016	0.556321	0.00284236
3.73	0.016	0.550343	0.00251547
3.762	0.016	0.550963	0.00264938
3.794	0.0155	0.551914	0.00285787
3.825	0.0155	0.553696	0.00263362
3.856	0.0155	0.548965	0.00295344
3.887	0.0155	0.551491	0.00303533
3.918	0.015	0.557584	0.00302962
3.948	0.0155	0.549985	0.00277906
3.979	0.0145	0.545299	0.00313396
4.008	0.015	0.552369	0.00287693
4.038	0.015	0.54504	0.00329357
4.068	0.0145	0.549561	0.00285954
4.097	0.0145	0.549942	0.00354611
4.126	0.0145	0.553365	0.00320405
4.155	0.014	0.544822	0.00336062
4.183	0.0145	0.541671	0.00345934
4.212	0.014	0.545378	0.00342947
4.24	0.014	0.543339	0.00365254
4.268	0.014	0.544476	0.00369961
4.296	0.014	0.540894	0.00363115
4.324	0.0135	0.547705	0.00448086
4.351	0.0135	0.537937	0.00443654
4.378	0.0135	0.545806	0.00409001
4.405	0.0135	0.545495	0.00541768
4.432	0.0135	0.540839	0.00426636
4.459	0.0135	0.54084	0.0045747
4.486	0.013	0.537596	0.00416524
4.512	0.013	0.541676	0.00454967
4.538	0.0135	0.542093	0.00607019
4.565	0.0125	0.529929	0.0042602
4.59	0.013	0.536482	0.0044335
4.616	0.013	0.537695	0.00429228
4.642	0.0125	0.526166	0.0054038
4.667	0.013	0.53559	0.00469535
4.693	0.0125	0.530331	0.0049549
4.718	0.0125	0.529984	0.005036
4.743	0.0125	0.522374	0.00500327
4.768	0.012	0.52438	0.00495486
4.792	0.0125	0.517538	0.00581679
4.817	0.0125	0.524752	0.00521603
4.842	0.012	0.527349	0.00497537
4.866	0.012	0.520177	0.00536191
4.89	0.012	0.516619	0.00551723
4.914	0.012	0.518383	0.00583671
4.938	0.012	0.514894	0.00550928
4.962	0.012	0.523247	0.00528938
4.986	0.0115	0.505806	0.00632643
