# Supplementary material for: Aerosols and hydrocarbons in the atmosphere of a white dwarf planet
Source: Nature. 2026 Jul 1;655(8121):76–80. doi: 10.1038/s41586-026-10514-7 (PMC13322981; doi:10.1038/s41586-026-10514-7)
Supplement: Supplementary file 5 — Source Data Extended Data Fig. 3 [file 41586_2026_10514_MOESM5_ESM.xlsx]

## Sheet: WD1856_Flux_Calibrated
Central Wavelength (μm)	White Dwarf Flux (μJy)	Error on White Dwarf Flux (μJy)
0.61531	559.728	0.353101
0.619934	577.143	0.35196
0.624661	587.303	0.350421
0.62949	612.645	0.361779
0.634423	632.08	0.350246
0.639463	647.344	0.349048
0.644615	645.639	0.353006
0.649882	644.359	0.348409
0.655272	656.378	0.333242
0.660788	675.584	0.327682
0.666431	688.89	0.325347
0.672206	694.137	0.315314
0.678113	694.996	0.305333
0.684158	685.773	0.297408
0.69035	697.924	0.297254
0.696703	710.962	0.29923
0.703204	726.931	0.282777
0.709857	739.968	0.283525
0.716695	712.041	0.266512
0.723694	728.065	0.261212
0.730871	745.365	0.274958
0.738237	719.951	0.257536
0.745785	751.442	0.268012
0.753536	759.272	0.252041
0.761487	771.77	0.260005
0.769642	775.907	0.256772
0.778025	786.916	0.24348
0.786624	771.158	0.255734
0.795449	776.276	0.257634
0.804515	798.763	0.257332
0.813829	814.336	0.260425
0.823392	818.928	0.255669
0.833214	851.086	0.27402
0.8433	837.446	0.257727
0.853659	843.812	0.266468
0.864297	832.391	0.266893
0.875223	854.075	0.268595
0.886447	864.414	0.272896
0.897969	866.826	0.270144
0.90979	833.495	0.262467
0.921934	861.981	0.259935
0.934386	865.915	0.262753
0.947167	857.028	0.258682
0.960266	875.268	0.253679
0.973699	884.013	0.24792
0.987463	883.449	0.242264
1.00156	888.695	0.250866
1.01598	891.24	0.238298
1.03074	901.022	0.236968
1.04584	891.022	0.245301
1.06126	901.887	0.238796
1.077	895.047	0.239588
1.09307	904.033	0.236555
1.10944	882.899	0.229495
1.12612	880.457	0.22836
1.1431	896.858	0.23652
1.16037	883.109	0.223161
1.17791	884.657	0.219859
1.19572	884.341	0.223481
1.21378	863.118	0.213909
1.23208	861.739	0.226207
1.2506	869.163	0.220872
1.26933	874.597	0.228958
1.28826	866.117	0.230577
1.30736	859.338	0.21942
1.32663	852.708	0.223356
1.34604	841.856	0.222912
1.36558	835.332	0.23172
1.38525	820.036	0.232666
1.40501	823.712	0.239426
1.42486	797.679	0.227412
1.44478	802.211	0.239859
1.46475	808.168	0.235513
1.48478	797.911	0.236968
1.50483	795.053	0.237567
1.52491	784.45	0.235732
1.54499	757.624	0.236103
1.56507	744.297	0.249181
1.58514	731.684	0.242113
1.60519	758.089	0.249803
1.62521	739.248	8.68819
1.64519	716.847	0.239391
1.66513	699.384	0.23748
1.68501	684.194	0.236648
1.70484	669.181	0.244648
1.7246	677.119	0.245281
1.74429	660.404	0.246506
1.76391	659.675	0.248547
1.78345	645.7	0.240588
1.80291	632.602	0.237723
1.82229	634.958	0.248338
1.84158	621.16	0.247256
1.86078	604.213	0.250408
1.87988	604.401	0.247438
1.89889	590.774	0.247413
1.91781	580.093	0.24852
1.93663	578.49	0.238781
1.95535	577.886	0.247925
1.97397	567.904	0.248629
1.99249	551.657	0.243044
2.01091	546.166	0.255392
2.02923	534.546	0.246616
2.04745	523.564	0.250407
2.06556	528.593	0.238921
2.08358	525.681	0.244774
2.10149	506.666	0.243546
2.11931	506.022	0.25065
2.13702	502.972	0.237479
2.15463	500.263	0.24497
2.17214	488.826	0.234282
2.18956	486.938	0.2509
2.20687	487.387	0.250478
2.22409	469.08	0.237746
2.24121	468.952	0.250031
2.25823	465.266	0.23934
2.27516	466.588	0.249675
2.29199	457.356	0.240623
2.30872	454.475	0.234654
2.32537	441.3	0.239243
2.34192	435.587	0.241047
2.35838	443.105	0.239387
2.37475	432.922	0.24397
2.39103	434.137	0.251111
2.40722	429.296	0.23916
2.42332	416.886	0.241031
2.43934	411.739	0.237497
2.45527	411.849	0.229096
2.47111	405.025	0.225987
2.48687	409.506	0.245947
2.50255	403.821	0.246461
2.51815	405.492	0.241474
2.53366	397.05	0.243637
2.54909	389.02	0.238278
2.56445	383.199	0.239242
2.57972	383.727	0.246104
2.59492	379.569	0.242046
2.61004	383.061	0.244048
2.62508	377.303	0.244886
2.64005	374.928	0.238929
2.65494	368.902	0.241574
2.66976	361.715	0.240424
2.68451	365.454	0.247347
2.69919	372.301	0.238278
2.71379	360.306	0.237538
2.72833	360.799	0.240517
2.74279	355.918	0.251093
2.75719	348.05	0.24488
2.77152	343.553	0.248641
2.78578	344.938	0.237419
2.79998	341.123	0.243041
2.81411	343.181	0.247343
2.82817	337.229	0.250119
2.84217	327.947	0.25391
2.85611	333.41	0.241147
2.86999	329.939	0.24544
2.8838	327.459	0.249081
2.89755	327.07	0.252611
2.91125	322.881	0.250175
2.92488	323.619	0.253594
2.93845	322.714	0.252267
2.95196	319.625	0.258452
2.96542	317.106	0.257536
2.97882	305.03	0.251763
2.99216	310.149	0.255492
3.00545	312.598	0.255228
3.01868	310.476	0.251644
3.03185	305.151	0.251052
3.04498	300.656	0.256125
3.05804	301.788	0.252084
3.07106	304.154	0.25435
3.08402	299.501	0.241316
3.09693	296.397	0.256811
3.10979	294.547	0.25454
3.1226	293.368	0.25247
3.13535	292.769	0.254517
3.14806	294.331	0.255444
3.16072	288.04	0.249082
3.17333	286.83	0.256375
3.18589	284.622	0.250576
3.1984	284.742	0.264824
3.21086	286.05	0.259242
3.22328	279.845	0.257903
3.23565	274.551	0.257099
3.24798	273.736	0.244646
3.26026	272.548	0.244265
3.27249	272.527	0.250673
3.28468	274.282	0.246683
3.29683	268.204	0.247544
3.30893	272.457	0.25637
3.32099	268.479	0.258011
3.333	270.598	0.249201
3.34498	266.368	0.254924
3.35691	263.419	0.256235
3.3688	262.401	0.25746
3.38064	260.808	0.252782
3.39245	261.903	0.263083
3.40421	253.273	0.243196
3.41594	250.117	0.249987
3.42762	253.247	0.254654
3.43927	252.616	0.256035
3.45088	255.141	0.252636
3.46244	253.14	0.259962
3.47397	255.186	0.263389
3.48546	249.32	0.258238
3.49692	250.115	0.260103
3.50833	243.643	0.249621
3.51971	242.488	0.253156
3.53105	242.172	0.260721
3.54236	237.673	0.24705
3.55363	237.797	0.245902
3.56486	240.955	0.253192
3.57606	240.804	0.256297
3.58722	238.386	0.257878
3.59834	234.408	0.253202
3.60944	231.02	0.250378
3.62049	230.301	0.257243
3.63152	231.262	0.255347
3.64251	229.042	0.258587
3.65346	232.045	0.259841
3.66439	226.684	0.255111
3.67528	230.383	0.261235
3.68614	224.039	0.265459
3.69696	222.725	0.254923
3.70775	228.896	0.263189
3.71851	225.158	0.26152
3.72924	225.508	0.26151
3.73994	221.058	0.253151
3.75061	217.483	0.256912
3.76124	218.31	0.261858
3.77185	218.411	0.260958
3.78242	216.758	0.259573
3.79297	215.94	0.266624
3.80348	216.439	0.266347
3.81396	214.461	0.255951
3.82442	209.175	0.251429
3.83485	214.181	0.263632
3.84524	214.529	0.266586
3.85561	210.538	0.265337
3.86595	207.434	0.263036
3.87626	207.006	0.262656
3.88654	208.472	0.260129
3.89679	208.685	0.262951
3.90702	210.146	0.270689
3.91722	206.994	0.268033
3.92739	211.773	0.272016
3.93754	204.461	0.275658
3.94765	202.565	0.274413
3.95774	198.06	0.265493
3.96781	196.318	0.270097
3.97784	196.405	0.26716
3.98786	197.055	0.278091
3.99784	201.697	0.279763
4.0078	197.075	0.275641
4.01773	198.859	0.276314
4.02764	196.99	0.274478
4.03752	197.585	0.270525
4.04738	196.842	0.27917
4.05721	193.281	0.265409
4.06702	198.987	0.279706
4.07681	195.068	0.268965
4.08656	193.621	0.273993
4.0963	193.501	0.274852
4.10601	190.341	0.277824
4.1157	198.589	0.285825
4.12536	196.331	0.281348
4.135	189.202	0.276828
4.14461	189.014	0.275358
4.1542	189.817	0.271994
4.16377	189.6	0.276321
4.17332	183.861	0.275318
4.18284	184.912	0.276271
4.19234	182.325	0.267603
4.20182	183.851	0.27645
4.21127	182.98	0.277743
4.22071	179.208	0.272943
4.23012	180.588	0.272508
4.23951	182.235	0.276317
4.24887	178.603	0.27473
4.25822	179.127	0.279145
4.26754	180.782	0.279236
4.27684	180.98	0.279411
4.28612	177.858	0.267752
4.29538	177.66	0.282168
4.30462	181.735	0.28964
4.31384	176.272	0.284393
4.32303	177.775	0.273452
4.33221	175.972	0.276314
4.34136	175.635	0.239136
4.3505	176.43	0.274925
4.35961	175.518	0.281068
4.36871	171.822	0.281076
4.37778	172.806	0.278619
4.38684	171.978	0.274937
4.39587	167.856	0.279093
4.40489	170.65	0.288611
4.41388	166.43	0.281828
4.42286	168.444	0.284327
4.43181	171.056	0.281171
4.44075	168.9	0.287627
4.44967	165.411	0.27731
4.45857	166.467	0.284848
4.46745	167.827	0.289478
4.47631	165.634	0.28599
4.48515	166.969	0.289397
4.49397	168.882	0.291796
4.50278	164.778	0.289635
4.51157	164.654	0.287315
4.52033	165.459	0.293453
4.52908	163.039	0.289449
4.53782	165.653	0.287873
4.54653	167.894	0.294547
4.55523	163.311	0.288687
4.56391	163.538	0.298182
4.57257	159.966	0.296296
4.58121	161.786	0.285375
4.58984	162.266	0.29864
4.59845	160.293	0.293878
4.60704	159.164	0.307024
4.61561	157.931	0.28876
4.62417	162.457	0.297772
4.63271	160.204	0.295098
4.64123	160.257	0.295459
4.64974	157.703	0.2916
4.65823	158.295	0.29653
4.6667	157.57	0.295312
4.67516	160.499	0.295237
4.6836	155.681	0.300159
4.69202	155.619	0.29961
4.70043	155.412	0.290939
4.70882	155.092	0.294907
4.71719	152.393	0.295547
4.72555	153.842	0.289902
4.73389	154.665	0.307696
4.74222	154.974	0.304378
4.75053	154.79	0.303802
4.75882	154.677	0.307217
4.7671	155.948	0.310721
4.77537	151.237	0.30219
4.78362	152.353	0.297047
4.79185	153.759	0.344674
4.80007	153.28	0.30013
4.80827	150.362	0.299972
4.81646	149.236	0.299534
4.82463	150.892	0.299245
4.83279	150.496	0.30401
4.84093	149.715	0.3063
4.84906	147.705	0.302181
4.85717	149.93	0.301182
4.86527	149.777	0.317638
4.87335	146.759	0.30269
4.88142	147.731	0.317129
4.88947	146.783	0.299254
4.89751	147.11	0.314582
4.90554	147.437	0.31355
4.91355	147.351	0.306409
4.92154	145.938	0.316374
4.92953	143.407	0.30261
4.93749	145.483	0.308371
4.94545	145.046	0.307011
4.95339	143.948	0.315343
4.96131	145.166	0.308488
4.96923	145.396	0.313129
4.97712	144.762	0.324826
4.98501	144.201	0.319574
4.99288	143.964	0.313838
5.00074	143.898	0.309718
5.00858	142.903	0.306696
5.01641	145.59	0.33228
5.02423	144.353	0.323743
5.03203	141.808	0.312592
5.03983	143.369	0.318977
5.0476	142.833	0.3211
5.05537	142.279	0.323437
5.06312	142.496	0.327223
5.07086	144.39	0.322387
5.07858	146.615	0.326133
5.08629	146.957	0.318235
5.09399	145.431	0.338764
5.10168	141.588	0.334807
5.10935	138.986	0.329167
5.11701	135.111	0.355491
5.12466	137.05	0.333922
5.1323	138.184	0.334091
5.13992	138.62	0.302932
5.14753	140.831	0.341368
5.15513	138.505	0.340446
5.16271	138.299	0.334536
5.17029	136.575	0.331816
5.17785	135.816	0.333836
5.1854	136.892	0.341234
5.19294	136.155	0.327366
5.20046	137.901	0.351131
5.20797	135.964	0.341457
5.21547	136.685	0.342951
5.22296	136.188	0.335392
5.23044	135.886	0.339998
5.2379	135.229	0.340692
5.24536	135.784	0.335715
5.2528	135.86	0.346973
5.26023	137.359	0.339004
5.26765	135.451	0.344375
5.27505	136.489	0.341212
5.28245	137.395	0.339418
5.28983	137.028	0.34222
